# Supplementary material for: Exploration of Regulatory Elements, MicroRNAs, and Copy Number Variation in Urogenital Chlamydia Reinfection in African American Women
Source: Int J Mol Sci. 2026 Jun 16;27(12):5410. doi: 10.3390/ijms27125410 (PMC13300433; doi:10.3390/ijms27125410)
Supplement: Supplementary file 1 [file ijms-27-05410-s001.zip]

Archive with 1 entries (1 files):
- ijms-4357461-supplementary.pdf
